# Supplementary material for: Metamorphic evolution of amphibolite from Proto-Tethys South Altyn orogen and its geological significance
Source: Sci Rep. 2026 Mar 17;16:13819. doi: 10.1038/s41598-026-44259-0 (PMC13129027; doi:10.1038/s41598-026-44259-0)
Supplement: Supplementary file 1 — Supplementary Material 1 [file 41598_2026_44259_MOESM1_ESM.xls]

## Sheet: Table S1
Table S1. Representative major-element compositions(wt.%) of the minerals in amphibolite from Munabulake.
Spots	Pl	Pl	Kfs	Spots	Amp	Amp	Amp	Amp
SiO2	55.35	54.87	63.67	SiO2	47.0466	46.9962	46.899	47.3392
TiO2	0.05	0.02	0	TiO2	0.8964	0.7332	1.1127	1.0432
Al2O3	28.01	28.06	19.03	Al2O3	8.9325	9.3455	8.966	8.5789
FeO	0.16	0.19	0.25	FeO	15.4382	15.1947	15.1158	15.1128
MnO	0	0	0	MnO	0.1993	0.3144	0.304	0.2944
MgO	0.01	0	0	MgO	11.2696	11.1954	11.2799	11.3451
CaO	9.36	9.7	0	CaO	11.8963	11.7269	11.6346	11.4225
Na2O	6.07	5.84	0.31	Na2O	0.6448	0.7967	0.6951	0.7816
K2O	0.06	0.09	16.92	K2O	0.5889	0.4562	0.5743	0.6
Total	99.18	98.78	100.18	Total	96.9126	96.7592	96.5814	96.5177
O	8	8	8	O	23	23	23	23
Si	2.51	2.5	2.96	Si	6.93995	6.92491	6.92691	6.99047
Ti	0	0	0	Ti	0.0994381	0.081245	0.123588	0.115845
Al	1.5	1.5	1.04	Al	1.55294	1.62296	1.56074	1.49304
Fe	0.01	0.01	0.01	Fe3+	0.312682	0.348631	0.348738	0.343122
Mn	5.01	5.01	0	Fe2+	1.59182	1.52377	1.51834	1.5232
Mg	0	0	0	Mn	0.0249013	0.0392392	0.0380308	0.0368222
Ca	0.46	0.47	0	Mg	2.47826	2.45924	2.48366	2.4975
Na	0.53	0.52	0.03	Ca	1.88018	1.85137	1.84114	1.8072
K	0	0.01	1	Na	0.184416	0.227609	0.199052	0.223776
sum	5.01	5.01	5	K	0.110823	0.0857566	0.108212	0.113031
An	0.46	0.48	0	sum	15.1754	15.1647	15.1484	15.144
Ab	0.54	0.52	0.03	XTi	0.0994381	0.081245	0.123588	0.115845
Or	0	0.01	0.97	XAl	0.492897	0.547869	0.487642	0.483515

## Sheet: Table S2
Table S2. Whole-rock major (wt.%) and trace element (ppm) compositions of amphibolite from Munabulake.
	18AM-3-1	18AM-3-2	18AM-3-3	18AM-3-4
SiO2	50.54	51.98	50.05	51.03
TiO2	1.51	1.47	1.42	1.52
Al2O3	14.09	13.8	14.15	13.64
Fe2O3T	12.38	11.81	11.75	12.01
MnO	0.17	0.17	0.17	0.18
MgO	7.1	7.07	7.07	7.02
CaO	8.74	8.4	9.75	9.35
Na2O	1.66	1.42	1.93	2.37
K2O	1.73	1.82	1.37	1.22
P2O5	0.13	0.13	0.12	0.13
LOI	1.82	1.78	1.93	1.65
TOTAL	99.87	99.85	99.71	100.12
Li	22.59	24.06	26.23	23.53
Be	0.78	1.46	2.46	2.32
Sc	36.56	34.76	33.85	33.32
Ti	9627.6	9186.48	8882.14	9228.15
V	350.32	314.34	313.08	310.92
Cr	166.93	149.44	157.87	154.42
Mn	1526.71	1557.97	1474.07	1535.54
Co	51.73	51.41	48.72	49.47
Ni	88.94	84.39	88.61	86.13
Cu	58.57	73.27	60.76	94.24
Zn	95.11	103.79	93.78	97.37
Ga	20.09	19.31	19.62	18.63
Se	0.82	0.77	0.59	0.76
Rb	152.01	165.43	130.46	111.29
Sr	232.46	194.52	200.3	176.84
Y	27.81	26.49	25.33	26.46
Zr	109.35	122.57	121.51	102.86
Nb	9.59	9.3	9.05	9.48
Sn	2.87	12.88	8.95	12.35
Cs	3.21	5.54	2.77	2.6
Ba	214.51	367.81	154.28	145.51
La	10.89	9.64	10.41	10.71
Ce	25.47	22.76	23.54	24.33
Pr	3.1	2.79	2.9	3.01
Nd	15.48	14.06	14.24	14.58
Sm	4.2	3.87	3.84	4.03
Eu	1.38	1.28	1.31	1.33
Gd	5	4.63	4.59	4.76
Tb	0.75	0.72	0.7	0.74
Dy	4.65	4.49	4.39	4.66
Ho	0.93	0.92	0.9	0.95
Er	2.55	2.5	2.49	2.61
Tm	0.38	0.37	0.36	0.38
Yb	2.31	2.27	2.16	2.28
Lu	0.33	0.34	0.32	0.34
Hf	2.96	3.23	3.21	2.78
Ta	0.66	0.63	0.62	0.65
Pb	4.98	7.03	4.53	4.54
Th	2.28	1.99	2.2	2.3
U	1.64	1.73	2.55	6.42

## Sheet: Table S3
Table S3. LA-ICP-MS U-Pb isotopic data of representative zircons in amphibolite from Munabulake.
Spots	Thppm	Uppm	Th/U	Isotope Ratios						Age (Ma)						Concordance
				207Pb/206Pb	1σ	207Pb/235U	1σ	206Pb/238U	1σ	207Pb/206Pb	1σ	207Pb/235U	1σ	206Pb/238U	1σ
18AM-03-01	0.358504	56.0192	0.00639966	0.0610326	0.00301219	0.675147	0.0329117	0.0806624	0.00124615	638.905	105.54	523.837	19.9518	500.075	7.43357	95%
18AM-03-02	0.126932	36.8871	0.00344108	0.0615395	0.00278884	0.685608	0.0317763	0.0815782	0.00100126	657.42	93.505	530.158	19.1438	505.536	5.96773	95%
18AM-03-03	2.54592	93.5896	0.0272031	0.0886519	0.00384402	0.978372	0.0551219	0.0801758	0.00215316	1398.15	77.625	692.77	28.2982	497.172	12.8499	67%
18AM-03-04	0.390845	79.9788	0.00488685	0.0591171	0.00196044	0.650004	0.0220695	0.0798181	0.000723484	572.255	72.21	508.481	13.582	495.037	4.31913	97%
18AM-03-05	0.472218	78.1885	0.00603948	0.0682402	0.00221909	0.770606	0.0283756	0.0812692	0.00121548	875.925	67.745	580.11	16.2739	503.694	7.24657	85%
18AM-03-06	2.05478	38.1274	0.0538925	0.0781357	0.00460623	0.858594	0.0515007	0.0802256	0.0016039	1150.01	118.517	629.355	28.143	497.469	9.57151	76%
18AM-03-07	0.783869	81.7464	0.00958904	0.0534671	0.00245653	0.584267	0.0248343	0.0807087	0.00130531	350.055	103.692	467.2	15.918	500.351	7.78616	93%
18AM-03-08	0.187276	49.0221	0.00382024	0.0562774	0.00228536	0.626799	0.0249496	0.0818031	0.001049	464.86	88.88	494.1	15.5737	506.876	6.25092	97%
18AM-03-09	1.56368	105.295	0.0148506	0.0638896	0.00219634	0.718904	0.0298524	0.080742	0.0013837	738.895	72.215	550.02	17.636	500.55	8.25351	90%
18AM-03-10	0.219486	59.7543	0.00367314	0.055569	0.00235339	0.609457	0.0248215	0.0808083	0.000873144	435.23	94.435	483.218	15.6607	500.946	5.20782	96%
18AM-03-11	0.447664	66.0584	0.00677679	0.073801	0.00312049	0.855739	0.0459986	0.0816752	0.00156291	1035.19	85.1875	627.794	25.1737	506.114	9.31442	78%
18AM-03-12	0.701852	70.5098	0.00995396	0.0569244	0.00196883	0.628512	0.0224707	0.0806473	0.000744015	487.08	77.77	495.168	14.0115	499.985	4.43829	99%
18AM-03-13	0.432129	58.9845	0.00732615	0.071347	0.00332286	0.784892	0.0397094	0.0801795	0.00149024	968.515	91.67	588.27	22.5935	497.194	8.89363	83%
18AM-03-14	0.320126	62.4151	0.00512898	0.0827063	0.00341802	0.934251	0.0426527	0.0807661	0.00125809	1262.03	76.85	669.869	22.3941	500.694	7.5041	71%
18AM-03-15	0.532608	53.646	0.00992821	0.0608388	0.00257148	0.672441	0.0270606	0.0813355	0.00119442	635.2	91.4975	522.196	16.4306	504.089	7.12059	96%
18AM-03-16	1.27504	74.9468	0.0170126	0.0581116	0.00230328	0.649167	0.0270936	0.081274	0.0015225	600.025	81.315	507.966	16.6829	503.722	9.07696	99%
18AM-03-17	0.419452	75.0104	0.00559192	0.0537451	0.00249235	0.600908	0.0287888	0.0814773	0.00132024	361.165	103.692	477.81	18.2614	504.935	7.8696	94%
18AM-03-18	0.70244	86.4352	0.00812679	0.0544471	0.0024275	0.60917	0.0286381	0.0808511	0.000958197	390.79	99.99	483.037	18.0725	501.201	5.71488	96%
18AM-03-19	2825.15	2009.19	1.40611	0.141598	0.00314275	1.58266	0.0380189	0.0816744	0.00199585	2246.61	37.81	963.415	14.9484	506.109	11.8946	37%
18AM-03-20	8.52153	77.9906	0.109263	0.0870838	0.00496517	0.955568	0.0630307	0.080651	0.00248292	1362.65	141.67	680.998	32.7386	500.008	14.8114	69%
18AM-03-21	4.006	56.9296	0.0703675	0.0628304	0.00286595	0.677935	0.0294017	0.0808571	0.00174884	701.86	93.51	525.526	17.7939	501.237	10.4304	95%
18AM-03-22	1.99086	59.7962	0.033294	0.0581997	0.00397385	0.647134	0.0427363	0.0808941	0.00138793	538.925	145.35	506.714	26.3509	501.458	8.27755	98%
18AM-03-23	0.594938	56.9347	0.0104495	0.0624525	0.00218857	0.695807	0.0267355	0.0806725	0.000943971	700.01	74.84	536.283	16.0095	500.136	5.63097	93%
18AM-03-24	1.6538	67.5647	0.0244773	0.0596158	0.00178361	0.665202	0.0226512	0.0806884	0.00087986	590.77	64.805	517.791	13.8128	500.23	5.24845	96%
18AM-03-25	0.216882	66.6856	0.00325231	0.0544116	0.00203021	0.604179	0.0231204	0.0808904	0.000755703	387.09	87.955	479.882	14.6354	501.436	4.507	95%
18AM-03-26	0.405843	69.192	0.00586547	0.0603461	0.00270343	0.674436	0.0323409	0.0809756	0.000992705	616.685	96.2825	523.406	19.614	501.943	5.92001	95%
18AM-03-27	0.358681	55.8055	0.00642734	0.0577416	0.00227042	0.651845	0.0282494	0.0814576	0.000899044	520.41	87.0225	509.614	17.3665	504.817	5.35908	99%
18AM-03-28	0.730808	60.8565	0.0120087	0.0980816	0.00521638	1.11122	0.0682712	0.0811156	0.0018423	1587.96	99.69	758.764	32.8461	502.778	10.9852	59%
18AM-03-29	0.836131	69.8201	0.0119755	0.0560046	0.0020683	0.625575	0.0257526	0.081477	0.00106861	453.75	81.475	493.336	16.0872	504.933	6.36969	97%

## Sheet: Table S4
Table S4. Trace element concentrations (ppm) of representative zircons in amphibolite from Munabulake.
	La	Ce	Pr	Nd	Sm	Eu	Gd	Tb	Dy	Ho	Er	Tm	Yb	Lu
18AM-03-01	0	0.134931	0	0.0476123	0.155789	0.259807	3.32117	0.817178	7.22151	1.4059	4.58902	0.680633	5.38318	0.83676
18AM-03-02	0	0.101465	0.00605973	0	0.126164	0.103433	1.10614	0.343709	3.46231	0.76316	2.70285	0.387381	3.84555	0.515142
18AM-03-03	0.131543	1.43037	0.0567516	0.315166	0.342616	0.438879	4.24753	0.844096	7.18232	1.75506	7.48542	1.30475	15.2588	2.92501
18AM-03-04	0	0.231123	0.000661871	0.0963145	0.427761	0.470581	4.13521	0.968224	7.54947	1.7102	5.08258	0.769169	7.08232	1.05443
18AM-03-05	0.0715786	0.31377	0.0330702	0.17279	0.141565	0.163	1.82642	0.467238	3.50682	0.692496	1.97534	0.33381	2.78351	0.480764
18AM-03-06	0	0.163716	0	0	0.308312	0.203209	2.19445	0.724216	5.14681	1.15041	4.03067	0.618337	6.60998	1.18098
18AM-03-07	0.0127147	0.199785	0.00145401	0.027426	0.31994	0.358572	3.27494	0.841121	6.97176	1.385	4.06209	0.591199	5.06961	0.742439
18AM-03-08	0.00838885	0.175643	0.00673383	0	0.272048	0.240351	2.58445	0.709796	5.41462	1.03736	3.21189	0.480518	4.43953	0.657231
18AM-03-09	0.0618425	0.714137	0.0305303	0.0605721	0.0724415	0.141455	1.21743	0.308063	3.12027	0.804347	3.28372	0.547746	6.74232	1.20686
18AM-03-10	0	0.153258	0.00224033	0	0.137653	0.129438	1.35225	0.286632	2.23807	0.543279	1.62887	0.281036	2.25842	0.310133
18AM-03-11	0.0289672	0.273077	0.0197045	0.00118934	0.16502	0.171171	1.15437	0.301957	2.33716	0.570505	1.93462	0.297209	2.70726	0.478828
18AM-03-12	0.00539865	0.248514	0.00575581	0.0267576	0.254525	0.263641	2.59213	0.613833	4.42873	0.965706	3.01848	0.458325	4.20381	0.556628
18AM-03-13	0.101504	0.297568	0.0256121	0.0961151	0.0689208	0.206138	1.9675	0.496063	3.87701	0.805343	2.94067	0.475061	4.70475	0.737876
18AM-03-14	0.0283044	0.270174	0.0153196	0.0627653	0.36083	0.340241	2.85531	0.769102	5.90577	1.26672	4.32821	0.634387	5.80999	0.850203
18AM-03-15	0.0272894	0.241191	0.00505911	0.0646282	0.133207	0.261996	2.22039	0.598679	5.09691	1.04775	3.36534	0.511337	4.40248	0.51562
18AM-03-16	0.0411899	0.113971	0	0.0818989	0.0932501	0.119903	1.73618	0.937706	9.9939	1.8937	5.18468	0.725004	6.50553	0.929263
18AM-03-17	0.0338307	0.252445	0.00874144	0.0344109	0.488763	0.477737	4.89802	1.26319	9.78399	1.91386	5.66292	0.854853	6.76362	0.936179
18AM-03-18	0.0225264	0.350294	0.0221259	0.0953804	0.373992	0.426351	4.41776	1.03707	7.67404	1.67129	5.5823	0.689331	6.57772	0.939684
18AM-03-19	300.051	617.036	62.0815	256.885	61.4816	14.0434	76.3871	11.9055	95.2078	32.0827	186.101	41.9961	520.024	88.8468
18AM-03-20	1.46651	3.79548	0.339417	1.19011	0.407016	0.277534	1.96476	0.536246	4.24178	0.966163	4.35429	0.742123	8.43639	1.28228
18AM-03-21	0.681157	1.73734	0.148567	0.893125	0.22806	0.403907	1.69694	0.403256	3.69648	0.746618	2.64026	0.387552	4.49333	0.621734
18AM-03-22	0.198317	0.47284	0.080631	0.186257	0.293154	0.199352	2.19506	0.873515	6.64771	1.11791	3.17294	0.399741	3.45529	0.444634
18AM-03-23	0.0208026	0.235033	0.00554453	0.0600085	0.176444	0.224426	2.32047	0.610437	5.04707	1.09093	3.9169	0.623255	6.07246	0.931736
18AM-03-24	0.0231887	0.276503	0.0129941	0.0397293	0.192477	0.181608	1.37931	0.400525	3.16434	0.743946	2.95018	0.441039	4.52419	0.708818
18AM-03-25	0	0.121545	0.000480473	0	0.0933084	0.111265	1.34382	0.523229	3.96401	0.797306	2.30678	0.305196	2.56672	0.327665
18AM-03-26	0.0277412	0.476132	0.0239674	0.215042	0.378686	0.183956	1.61157	0.359247	2.68724	0.648441	2.47062	0.318892	3.15338	0.418463
18AM-03-27	0.0175115	0.167923	0.000768152	0.0258506	0.101047	0.13156	0.802066	0.260953	2.04384	0.487313	1.50569	0.236633	2.0836	0.305761
18AM-03-28	0.110263	0.399257	0.0407178	0.173712	0.192052	0.369919	2.46069	0.672053	5.29639	1.18008	4.42568	0.64571	5.92304	0.920253
18AM-03-29	0.015032	0.187198	0.00522517	0.0344786	0.0605159	0.180351	1.46479	0.359342	2.85428	0.652629	2.23574	0.357528	3.16813	0.560349

## Sheet: Table S5
Table S5. LA-ICP-MS U-Pb isotopic data of representative Titanites in amphibolite from Munabulake.
Spots	Th(ppm)	U(ppm)	Isotope Ratios						Corrected Age (Ma)
			207Pb/206Pb	1sigma	207Pb/235U	1sigma	206Pb/238U	1sigma	206Pb/238U (207Pb-Corrected)	1sigma
1	228	52.8	0.152	0.008	1.571	0.089	0.075	0.002	412.6	10.1
2	52.6	17.7	0.303	0.02	3.572	0.149	0.096	0.003	414.7	18.2
3	22.9	21.7	0.237	0.012	2.798	0.11	0.092	0.003	443.3	16.4
4	130	25.8	0.214	0.011	2.395	0.097	0.089	0.003	443.6	15.1
5	20.7	10.9	0.478	0.027	7.419	0.263	0.128	0.005	381.4	25.8
6	68.8	25.3	0.252	0.011	3.287	0.126	0.098	0.003	460.3	14.9
7	144	42.4	0.201	0.009	2.227	0.08	0.083	0.002	425.3	11
8	135	34.3	0.202	0.01	2.168	0.091	0.081	0.002	412.7	12
9	43.1	21.9	0.287	0.016	3.228	0.142	0.089	0.003	396.7	16.5
10	77.6	26.7	0.21	0.009	2.445	0.104	0.087	0.002	436.9	14.5
11	52.6	37.1	0.195	0.009	2.125	0.086	0.082	0.002	425	12.1
12	134	28.7	0.23	0.01	2.836	0.103	0.092	0.002	451.2	12.7
13	63.5	32.1	0.203	0.01	2.164	0.08	0.082	0.002	420.5	13.2
14	124	35.1	0.191	0.009	2.176	0.08	0.086	0.002	446	12.3
15	76.9	56.6	0.164	0.007	1.888	0.086	0.084	0.002	452.3	10.2
16	46.1	15.3	0.426	0.023	6.424	0.241	0.119	0.004	401.5	20.4
17	102	37	0.223	0.009	2.634	0.13	0.086	0.002	426.5	13.7
18	203	51.5	0.193	0.008	2.117	0.076	0.081	0.002	420.7	9.6
19	74.6	45.8	0.234	0.012	2.67	0.102	0.086	0.002	416	11.2
20	84.3	20.5	0.225	0.012	2.762	0.13	0.094	0.003	461.5	15.8
21	94.2	26	0.271	0.019	2.901	0.129	0.088	0.003	404.9	19.4
22	101	33.7	0.183	0.008	2.011	0.075	0.083	0.002	435.2	11.4
23	61.9	33.9	0.191	0.01	2.053	0.087	0.083	0.002	431.1	12.8
24	87.8	21.8	0.368	0.017	5.312	0.17	0.11	0.003	421.8	16.8
25	74.8	33.1	0.216	0.01	2.389	0.087	0.084	0.002	420.6	13.6
26	132	45.9	0.178	0.008	1.912	0.065	0.082	0.002	434.1	10.8

## Sheet: Table S6
Table S6. Trace element concentrations (ppm) of representative titanite in amphibolite from Munabulake.
Spots	La	Ce	Pr	Nd	Sm	Eu	Gd	Tb	Dy	Ho	Er	Tm	Yb	Lu
1	516.7	1173.48	154.84	728.06	197.07	50.49	221.22	35.18	205.51	40.33	102.25	13.64	85.37	11.87
2	314.08	689.32	87.91	393.62	96.47	35.37	104.72	17.26	107.21	22.55	59.81	8.66	59.49	8.43
3	97.34	308.43	51.41	290.07	104.27	37.82	144.46	27.12	174.55	35.69	95.9	13.03	80.96	10.35
4	427.17	1007.21	135.13	645.63	154.67	42.24	154.05	24.16	146.34	29.68	77.97	11.08	71.32	9.76
5	85.59	207.96	27.12	119.5	26.82	21.52	27.29	4.06	23.96	4.88	13.52	2.04	16.28	2.68
6	240.3	582.76	79.59	386.37	102.64	43.4	119.62	19.54	119.83	24.12	65	8.95	58.69	8.08
7	375.74	1017.23	148.65	739.08	207.12	51.79	223.9	37.17	224.48	44.16	111.42	14.28	86.67	10.86
8	319	675.9	89.89	430.79	133.76	48.24	201.14	39.4	263.88	56.19	155.15	21.64	138.24	17.88
9	120.14	378.72	63.45	352.13	131.3	40.23	192.04	38.43	254.54	52.93	132.72	17.98	109.12	12.58
10	405.68	926.36	110.55	461.57	108.11	48.86	131.33	24.66	142.96	26.89	68.38	9.68	67.11	9.79
11	138.35	459.65	80.93	462.27	167.96	60.64	234.7	45.5	284.63	55.55	137.35	17.55	103.95	11.91
12	384.29	854.82	109.35	513.47	125.19	40.97	130.05	20.35	120.3	24.66	65.26	9.07	59.68	8.26
13	162.84	357.12	45.88	212.29	72.31	33.17	116	24.45	165.14	35.77	99.74	14.68	97.67	13.96
14	446.12	1057.53	144.87	694.86	185.3	52.49	194.91	30.67	178.91	34.95	91.04	12.22	78.63	10.25
15	380.17	1040.89	149.7	729.32	230.44	67.66	270.41	40.5	209.52	39.75	99.99	13.67	91.3	13.22
16	125.82	378.18	54.37	265.07	65.14	33.11	63.91	9.9	59.2	12.33	34.32	5.13	35.7	5.82
17	293.43	596.76	81.39	403.76	134.6	51.37	196.28	38.1	243.54	48.84	121.19	15.91	91.59	10.91
18	576.2	1377.53	187.76	929.13	261.6	50.11	306.09	50.44	300.17	59.35	145.79	18.19	99.78	12.25
19	250.19	325.47	28.75	101.27	19.39	29.24	19.1	2.85	17.68	3.72	11.13	1.91	14.67	2.6
20	338.24	759.67	98.39	465.32	118.36	40.33	131.73	22.7	140.67	29.65	78.88	11.12	71.8	9.93
21	367.26	812.54	107.28	510.55	144.62	46.86	182.97	33.41	206.52	41.97	109.72	14.91	97.03	13.76
22	372.22	916.78	124.01	593.28	162.15	48.47	184.58	29.76	177.93	36.6	96.24	13.35	89.24	12.89
23	194.78	605.82	98.32	533.9	183.84	53.2	230.45	41.99	257.11	53.89	143.55	20.46	135.61	18.99
24	132.29	475	77.56	418.87	135.93	49.77	177.42	33.1	214.38	43.74	116.28	16.24	100.71	12.74
25	266.26	578.31	72.13	321.06	82.31	37.08	89.7	15.49	97.98	21.1	59.83	9.25	68.28	10.26
26	530.86	1503.68	230.32	1181.2	321.24	61.71	305.59	39.8	192.2	35.05	86.04	11.81	79.13	11.24

## Sheet: Table S7
Table S7. Bulk-rock major-element compositions for phase equilibrium modelling in the NCKFMASHTO system.
Sample	18AM-03	T-XH2O=0	T-XH2O=6	T-Xo=0	T-Xo=1
Major elements (Mol%)
H2O	4.19	0	6	4.21	4.17
SiO2	52.39	54.81	51.52	52.67	52.14
Al2O3	8.25	8.63	8.11	8.3	8.21
CaO	10.29	10.76	10.11	10.34	10.23
Mg0	10.75	11.24	10.57	10.8	10.69
FeO	9.28	9.71	9.12	9.33	9.23
K2O	0.8	0.84	0.79	0.8	0.8
Na2O	2.35	2.47	2.32	2.37	2.35
TiO2	1.18	1.23	1.15	1.18	1.17
O*	0.52	0.32	0.3	0	1
Total	100	100	100	100	100
